# Supplementary material for: Faecal corticosterone metabolite concentrations are not a good predictor of habitat suitability for common gartersnakes
Source: Conserv Physiol. 2015 Oct 20;3(1):cov047. doi: 10.1093/conphys/cov047 (PMC4778491; doi:10.1093/conphys/cov047)
Supplement: Supplementary Data [file cov047supp.zip]

Archive with 2 entries (2 files):
- cov047supp.docx
- manifest.xml
